# Supplementary material for: Psychological Impact of Parkinson Disease Delusions on Spouse Caregivers: A Qualitative Study
Source: Brain Sci. 2021 Jun 29;11(7):871. doi: 10.3390/brainsci11070871 (PMC8301855; doi:10.3390/brainsci11070871)
Supplement: Supplementary file 1 [file brainsci-11-00871-s001.zip]

Archive with 1 entries (1 files):
- brainsci-1263414-supplementary.pdf
